# Supplementary material for: Preclinical development of a miR-132 inhibitor for heart failure treatment
Source: Nat Commun. 2020 Jan 31;11:633. doi: 10.1038/s41467-020-14349-2 (PMC6994493; doi:10.1038/s41467-020-14349-2)
Supplement: Supplementary file 3 — Source data [file 41467_2020_14349_MOESM3_ESM.xlsx]

## Sheet: Fig.1b
Figure 1b	Functional miR-132 level
	WT		TG + Placebo		TG + antimiR-132
	animal no.	relative miR-132/snoRNA expression	animal no.	relative miR-132/snoRNA expression	animal no.	relative miR-132/snoRNA expression
	592	0.990199	593	4257.37	534	419.366
	594	0.952254	598	4675.02	536	478.19
	595	0.941913	599	5234.01	538	523.501
	596	0.801593	600	4869.79	850	1474.01
	597	0.85849	860	3639.52	852	456.052
	601	1.24614	861	5359.38	854	615.785
	602	1.22202	862	4807.57
	863	0.987395

## Sheet: Fig.1c
Figure 1c	MiR-132 target gene expression
	WT		TG + Placebo		TG + antimiR-132
	animal no.	relative Foxo3/ActB expression	animal no.	relative Foxo3/ActB expression	animal no.	relative Foxo3/ActB expression
	592	0.594456	593	0.846879	534	1.75811
	594	1.21613	598	0.310755	536	1.11289
	595	1.05889	599	0.658723	538	1.96313
	596	1.37706	600	0.325335	850	0.860841
	597	0.628137	860	0.409672	852	4.26213
	601	1.52982	861	0.269556	854	1.98422
	602	0.600526	862	0.386666
	863	0.994984

## Sheet: Fig.1d
Figure 1d	Heart weight to Tibia length ratio
	WT		TG + Placebo		TG + antimiR-132
	animal no.	HW/Tibia	animal no.	HW/Tibia	animal no.	HW/Tibia
	592	5.68485	593	6.87805	534	4.98778
	594	5.8773	598	8.66013	536	5.10204
	595	5.70303	599	8.05128	538	4.41801
	596	5.95092	600	9.5	850	6.12591
	597	5.72289	860	8.9697	852	4.84064
	601	6.96774	861	7.84756	854	7.833
	602	6.56667	862	8.13497
	863	6.5125

## Sheet: Fig.1e
Figure 1e	Ejection fraction							End-systolic volume
	WT		TG + Placebo		TG + antimiR-132			WT		TG + Placebo		TG + antimiR-132
	animal no.	EF (%)	animal no.	EF (%)	animal no.	EF (%)		animal no.	ESV( µl)	animal no.	ESV( µl)	animal no.	ESV( µl)
	592	38.3491	593	28.2401	534	44.0303		592	56.5205	593	88.9301	534	57.3991
	594	65.5799	598	28.2696	536	53.3499		594	26.4086	598	87.1981	536	41.6681
	595	50.3545	599	32.7271	538	44.5446		595	45.8816	599	78.6888	538	51.8661
	596	66.2061	600	29.8985	850	47.4274		596	23.9898	600	83.7222	850	46.4398
	597	57.9357	860	37.7576	852	41.5077		597	23.7607	860	67.8031	852	75.9794
	601	42.0034	861	34.0437	854	45.1889		601	46.0263	861	66.54	854	52.3593
	602	54.3778	862	35.1064				602	44.6624	862	65.8216
	863	36.0254						863	61.1492

## Sheet: Fig.2a
Fig. 2a	Action potential traces of adult ventricular cardiomyocytes
	time (ms)	Action potential (mV)
		WT	TG + Placebo	TG + antimiR-132
	500	-76.4526	-74.7742	-72.5647
	500.2	-76.4893	-74.7742	-72.6013
	500.4	-76.4893	-74.7986	-72.6013
	500.6	-76.5015	-74.7742	-72.5647
	500.8	-76.5015	-74.762	-72.5525
	501	-76.4954	-74.7742	-72.5037
	501.2	-76.4832	-74.7742	-72.5708
	501.4	-76.5015	-74.7742	-72.5708
	501.6	-76.5015	-74.7742	-72.5342
	501.8	-76.4893	-74.7314	-72.5525
	502	-76.5015	-74.7253	-72.522
	502.2	-76.4893	-74.7253	-72.5525
	502.4	-76.4954	-74.7742	-72.5342
	502.6	-76.4832	-74.8108	-72.5159
	502.8	-76.4343	-74.823	-72.5342
	503	-76.4343	-74.823	-72.5586
	503.2	-76.4832	-74.8108	-72.6379
	503.4	-76.532	-74.7742	-72.5769
	503.6	-76.5198	-74.7314	-72.583
	503.8	-76.4832	-74.7253	-72.5464
	504	-76.4343	-74.7253	-72.5525
	504.2	-76.416	-74.7131	-72.5952
	504.4	-76.4465	-74.7131	-72.5647
	504.6	-76.4771	-74.7253	-72.5769
	504.8	-76.5015	-74.7314	-72.583
	505	-76.5015	-74.7253	-72.5342
	505.2	-76.4893	-74.7253	-72.5586
	505.4	-76.4771	-74.762	-72.5647
	505.6	-76.5076	-74.762	-72.5891
	505.8	-76.5015	-74.7559	-72.5952
	506	-76.4954	-74.7925	-72.5769
	506.2	-76.4832	-74.7803	-72.6135
	506.4	-76.4709	-74.7437	-72.5708
	506.6	-76.4709	-74.7192	-72.5525
	506.8	-76.4709	-74.7192	-72.5464
	507	-76.4771	-74.7559	-72.5769
	507.2	-76.4709	-74.7864	-72.6074
	507.4	-76.4771	-74.7437	-72.5464
	507.6	-76.5015	-74.7437	-72.522
	507.8	-76.5015	-74.7437	-72.4915
	508	-76.5015	-74.7192	-72.5037
	508.2	-76.5015	-74.6948	-72.5769
	508.4	-76.4893	-74.7437	-72.6318
	508.6	-76.4404	-74.7437	-72.6318
	508.8	-76.4465	-74.7192	-72.6196
	509	-76.4771	-74.707	-72.6074
	509.2	-76.4893	-74.7314	-72.6318
	509.4	-76.4709	-74.7559	-72.5891
	509.6	-76.4526	-74.7925	-72.5342
	509.8	-76.4526	-74.7925	-72.5525
	510	-76.4526	-74.7803	-72.583
	510.2	-76.4893	-74.7742	-72.6318
	510.4	-76.5015	-74.7864	-72.6257
	510.6	-76.5015	-74.7559	-72.6318
	510.8	-76.4893	-74.7437	-72.6257
	511	-76.4771	-74.7314	-72.6379
	511.2	-76.4526	-74.7437	-72.6318
	511.4	-76.4526	-74.762	-72.5586
	511.6	-76.4526	-74.8108	-72.5464
	511.8	-76.4893	-74.8718	-72.5708
	512	-76.4526	-74.8718	-72.583
	512.2	-76.4404	-74.823	-72.6074
	512.4	-76.4099	-74.7803	-72.5525
	512.6	-76.4038	-74.762	-72.5769
	512.8	-76.4038	-74.7131	-72.583
	513	-76.4526	-74.7009	-72.5952
	513.2	-76.4771	-74.7131	-72.5525
	513.4	-76.4709	-74.7437	-72.5708
	513.6	-76.4526	-74.7925	-72.5891
	513.8	-76.4343	-74.8047	-72.6135
	514	-76.4221	-74.823	-72.5403
	514.2	-76.4709	-74.823	-72.5952
	514.4	-76.4587	-74.823	-72.5647
	514.6	-76.4709	-74.7803	-72.6074
	514.8	-76.4709	-74.762	-72.6196
	515	-76.4709	-74.7253	-72.6318
	515.2	-76.4648	-74.7314	-72.6624
	515.4	-76.4465	-74.7742	-72.6501
	515.6	-76.4221	-74.8169	-72.6135
	515.8	-76.4343	-74.8413	-72.6135
	516	-76.4709	-74.8047	-72.6379
	516.2	-76.4465	-74.7925	-72.6318
	516.4	-76.4709	-74.8047	-72.6013
	516.6	-76.4465	-74.823	-72.6257
	516.8	-76.4648	-74.8047	-72.6135
	517	-76.4648	-74.8047	-72.6501
	517.2	-76.4709	-74.8413	-72.6257
	517.4	-76.4709	-74.8535	-72.5952
	517.6	-76.4709	-74.8047	-72.6013
	517.8	-76.4587	-74.7925	-72.583
	518	-76.4343	-74.7742	-72.6624
	518.2	-76.4099	-74.7864	-72.644
	518.4	-76.4099	-74.8108	-72.5952
	518.6	-76.4038	-74.823	-72.5464
	518.8	-76.4099	-74.823	-72.5403
	519	-76.4221	-74.8047	-72.5769
	519.2	-76.4648	-74.7925	-72.6196
	519.4	-76.4709	-74.7925	-72.6257
	519.6	-76.4343	-74.8108	-72.6135
	519.8	-76.4221	-74.8474	-72.6135
	520	-76.3977	-74.8596	-72.644
	520.2	-76.3855	-74.823	-72.6135
	520.4	-76.3977	-74.7742	-72.583
	520.6	-76.4343	-74.7742	-72.5769
	520.8	-76.4709	-74.7742	-72.5769
	521	-76.5198	-74.8108	-72.644
	521.2	-76.5137	-74.7986	-72.6563
	521.4	-76.4587	-74.8108	-72.6135
	521.6	-76.4404	-74.8413	-72.5769
	521.8	-76.4343	-74.8291	-72.583
	522	-76.4709	-74.8291	-72.6135
	522.2	-76.4709	-74.8047	-72.5891
	522.4	-76.4709	-74.8047	-72.6135
	522.6	-76.4709	-74.8169	-72.5952
	522.8	-76.4709	-74.823	-72.5952
	523	-76.4343	-74.8108	-72.5647
	523.2	-76.4709	-74.7864	-72.5586
	523.4	-76.4771	-74.7559	-72.6013
	523.6	-76.5015	-74.7314	-72.6257
	523.8	-76.4893	-74.7253	-72.6379
	524	-76.4893	-74.7314	-72.6685
	524.2	-76.4893	-74.7742	-72.583
	524.4	-76.4709	-74.7559	-72.5403
	524.6	-76.4709	-74.7559	-72.6074
	524.8	-76.4221	-74.7864	-72.6257
	525	-76.4343	-74.7925	-72.644
	525.2	-76.4709	-74.7925	-72.6013
	525.4	-76.4893	-74.7864	-72.583
	525.6	-76.5015	-74.7925	-72.5647
	525.8	-76.5015	-74.7925	-72.583
	526	-76.4832	-74.8169	-72.6868
	526.2	-76.4832	-74.7925	-72.5647
	526.4	-76.4832	-74.7681	-72.5464
	526.6	-76.5198	-74.7437	-72.583
	526.8	-76.532	-74.7559	-72.5891
	527	-76.5198	-74.7864	-72.6074
	527.2	-76.5259	-74.7925	-72.6135
	527.4	-76.5015	-74.8108	-72.5891
	527.6	-76.4832	-74.7925	-72.5525
	527.8	-76.4709	-74.7925	-72.5647
	528	-76.4648	-74.7803	-72.583
	528.2	-76.4648	-74.7437	-68.7561
	528.4	-76.4648	-74.7864	-44.9097
	528.6	-76.5015	-74.7925	-30.127
	528.8	-76.5015	-74.7925	-25.0244
	529	-76.5259	-74.7925	-25.1343
	529.2	-76.4954	-74.7925	-30.2063
	529.4	-76.4832	-74.7681	-54.0588
	529.6	-76.5015	-74.7864	-67.2241
	529.8	-76.4709	-74.7437	-69.9585
	530	-76.5015	-74.707	-67.0105
	530.2	-76.4587	-74.6948	-63.0798
	530.4	-76.4526	-74.707	-60.498
	530.6	-76.4038	-74.7375	-59.6008
	530.8	-76.4038	-74.7681	-59.8511
	531	-76.4526	-74.7986	-60.4004
	531.2	-76.4771	-74.7742	-60.8521
	531.4	-76.4954	-74.7986	-61.0229
	531.6	-76.4771	-74.7986	-61.0291
	531.8	-76.4648	-74.7986	-60.9558
	532	-76.4526	-74.7986	-60.8337
	532.2	-76.4526	-74.7803	-60.7849
	532.4	-76.4587	-74.7742	-60.7605
	532.6	-76.4832	-74.7314	-60.7178
	532.8	-76.5076	-74.7314	-60.7117
	533	-76.5076	-74.7253	-60.6445
	533.2	-76.4771	-74.7253	-60.6445
	533.4	-76.4526	-74.7131	-60.6079
	533.6	-76.4404	-74.7253	-60.5713
	533.8	-76.4526	-74.762	-60.5286
	534	-76.4526	-74.7986	-60.498
	534.2	-76.4526	-74.7803	-60.4065
	534.4	-76.4404	-74.7742	-60.376
	534.6	-76.4771	-74.7742	-60.3455
	534.8	-76.4771	-74.8108	-60.321
	535	-76.4893	-74.8169	-60.2966
	535.2	-76.4771	-74.8169	-60.2356
	535.4	-76.4832	-74.8169	-60.1501
	535.6	-76.4954	-74.7864	-60.1135
	535.8	-76.4709	-74.7864	-60.0891
	536	-76.0254	-74.0784	-59.9915
	536.2	-60.0342	-44.7876	-59.9365
	536.4	-37.7502	0.2747	-59.8938
	536.6	-22.8516	34.5337	-59.8328
	536.8	-15.8264	52.2156	-59.8145
	537	-14.6606	53.9795	-59.6802
	537.2	-31.3232	17.9504	-59.552
	537.4	-54.0649	-35.4553	-59.4849
	537.6	-68.0542	-75.6653	-59.4055
	537.8	-72.7478	-96.167	-59.375
	538	-71.0327	-98.8647	-59.2712
	538.2	-66.6687	-90.0146	-59.2102
	538.4	-62.4512	-76.6724	-59.0393
	538.6	-59.7412	-64.3127	-58.9172
	538.8	-58.6609	-56.1218	-58.8501
	539	-58.7585	-52.8442	-58.7341
	539.2	-59.3994	-53.5095	-58.6121
	539.4	-59.9854	-56.4087	-58.5327
	539.6	-60.3088	-59.8267	-58.4229
	539.8	-60.3027	-62.6038	-58.3374
	540	-60.0586	-64.1541	-58.1543
	540.2	-59.7107	-64.5264	-58.0017
	540.4	-59.3506	-64.0564	-57.8064
	540.6	-58.9905	-63.2019	-57.6904
	540.8	-58.6609	-62.3535	-57.5806
	541	-58.3618	-61.6638	-57.3547
	541.2	-58.0444	-61.3159	-57.1472
	541.4	-57.7087	-61.2915	-56.9153
	541.6	-57.3059	-61.438	-56.6833
	541.8	-56.8481	-61.6455	-56.4087
	542	-56.3721	-61.8469	-56.1157
	542.2	-55.78	-61.9324	-55.7739
	542.4	-55.0659	-61.8958	-55.4138
	542.6	-54.2542	-61.792	-55.0415
	542.8	-53.2166	-61.7065	-54.5959
	543	-51.9226	-61.6211	-54.1199
	543.2	-50.1282	-61.4929	-53.5034
	543.4	-47.6624	-61.3708	-52.8442
	543.6	-43.9758	-61.322	-52.0813
	543.8	-37.4084	-61.261	-51.1353
	544	-23.3643	-61.2244	-49.9023
	544.2	5.2673	-61.1755	-48.4558
	544.4	38.031	-61.1206	-46.5393
	544.6	58.7341	-61.1084	-44.0002
	544.8	64.3494	-61.0718	-40.094
	545	58.8745	-61.0229	-33.3923
	545.2	47.6074	-60.9619	-19.8181
	545.4	34.8938	-60.8765	9.0881
	545.6	23.291	-60.8154	46.0815
	545.8	13.7146	-60.7666	68.4448
	546	6.1829	-60.6689	72.7722
	546.2	0.2991	-60.5896	66.8762
	546.4	-4.4373	-60.5164	58.8257
	546.6	-8.5205	-60.4614	52.7893
	546.8	-12.2192	-60.4065	49.53
	547	-15.741	-60.3333	48.0042
	547.2	-19.1101	-60.2356	46.8506
	547.4	-22.2961	-60.1379	45.4102
	547.6	-25.2441	-60.0281	43.4448
	547.8	-27.9785	-59.9304	41.156
	548	-30.4932	-59.8206	38.7634
	548.2	-32.7576	-59.7107	36.4136
	548.4	-34.8389	-59.5825	34.2102
	548.6	-36.731	-59.4727	32.1289
	548.8	-38.4888	-59.3445	30.1086
	549	-40.0635	-59.198	28.2471
	549.2	-41.5588	-59.082	26.4648
	549.4	-42.9626	-58.9722	24.7803
	549.6	-44.2932	-58.8257	23.114
	549.8	-45.5383	-58.6182	21.5759
	550	-46.7041	-58.4656	20.1294
	550.2	-47.7661	-58.3374	18.6829
	550.4	-48.7976	-58.1665	17.3218
	550.6	-49.7437	-58.0566	15.9912
	550.8	-50.5676	-57.8735	14.7583
	551	-51.3428	-57.7087	13.6047
	551.2	-52.0447	-57.4768	12.4573
	551.4	-52.7466	-57.2571	11.2732
	551.6	-53.3813	-57.019	10.1013
	551.8	-53.9978	-56.7749	9.0454
	552	-54.6143	-56.5247	7.9773
	552.2	-55.188	-56.2195	6.9397
	552.4	-55.7007	-55.9265	5.9753
	552.6	-56.1829	-55.5786	4.95
	552.8	-56.6406	-55.2063	4.0161
	553	-57.0496	-54.7424	3.1311
	553.2	-57.4402	-54.1931	2.2217
	553.4	-57.8003	-53.5828	1.3245
	553.6	-58.1299	-52.9419	0.4089
	553.8	-58.4229	-52.1606	-0.4761
	554	-58.783	-51.239	-1.4221
	554.2	-59.0515	-50.1099	-2.301
	554.4	-59.3506	-48.6755	-3.1189
	554.6	-59.5947	-46.8323	-3.9856
	554.8	-59.8511	-44.2688	-4.7485
	555	-60.0891	-40.4236	-5.5725
	555.2	-60.3088	-34.0881	-6.311
	555.4	-60.5347	-21.7224	-7.0801
	555.6	-60.73	2.3438	-7.9346
	555.8	-60.9253	33.5022	-8.7097
	556	-61.1084	59.0454	-9.4604
	556.2	-61.3037	72.6929	-10.2783
	556.4	-61.4868	74.6948	-11.1145
	556.6	-61.6821	68.5913	-11.9446
	556.8	-61.792	58.9172	-12.6648
	557	-61.9141	49.4934	-13.3606
	557.2	-62.0605	42.511	-14.0808
	557.4	-62.207	38.6902	-14.8376
	557.6	-62.3779	37.5244	-15.5334
	557.8	-62.5366	37.9272	-16.272
	558	-62.6953	38.855	-17.041
	558.2	-62.8479	39.5203	-17.749
	558.4	-62.97	39.4592	-18.4326
	558.6	-63.1165	38.6414	-19.0735
	558.8	-63.2263	37.2192	-19.7327
	559	-63.3301	35.5164	-20.4163
	559.2	-63.4155	33.8257	-21.0571
	559.4	-63.5193	32.251	-21.7407
	559.6	-63.6658	30.9082	-22.3328
	559.8	-63.8062	29.8035	-22.9614
	560	-63.9648	28.9063	-23.6267
	560.2	-64.1113	28.0884	-24.2249
	560.4	-64.2578	27.2949	-24.8169
	560.6	-64.325	26.4954	-25.3967
	560.8	-64.3799	25.6775	-25.9155
	561	-64.4775	24.823	-26.4771
	561.2	-64.5569	23.9685	-27.0325
	561.4	-64.6423	23.1018	-27.6489
	561.6	-64.7644	22.3145	-28.1677
	561.8	-64.8499	21.582	-28.6743
	562	-64.9353	20.8801	-29.1626
	562.2	-65.0574	20.2576	-29.657
	562.4	-65.1611	19.6716	-30.188
	562.6	-65.2832	19.1284	-30.658
	562.8	-65.3442	18.6279	-31.0974
	563	-65.3931	18.1091	-31.604
	563.2	-65.4785	17.6208	-32.0557
	563.4	-65.5884	17.1082	-32.5012
	563.6	-65.7288	16.5955	-32.9163
	563.8	-65.7898	16.0767	-33.3069
	564	-65.8691	15.5884	-33.728
	564.2	-65.9485	15.1184	-34.1003
	564.4	-66.0461	14.6667	-34.5459
	564.6	-66.1133	14.2639	-34.9121
	564.8	-66.1987	13.8794	-35.2783
	565	-66.2537	13.5254	-35.614
	565.2	-66.3452	13.1653	-35.9802
	565.4	-66.4917	12.8479	-36.3892
	565.6	-66.6199	12.5549	-36.6943
	565.8	-66.6992	12.2131	-37.0422
	566	-66.7419	11.8286	-37.3901
	566.2	-66.7786	11.4807	-37.6831
	566.4	-66.8457	11.1206	-38.0859
	566.6	-66.9373	10.7544	-38.3362
	566.8	-67.0898	10.4126	-38.5864
	567	-67.1753	10.022	-38.8916
	567.2	-67.2119	9.7046	-39.1541
	567.4	-67.2363	9.4116	-39.4592
	567.6	-67.3218	9.1064	-39.6606
	567.8	-67.4316	8.8196	-39.978
	568	-67.5476	8.551	-40.2344
	568.2	-67.6453	8.2764	-40.4663
	568.4	-67.7002	7.9956	-40.7654
	568.6	-67.749	7.7332	-41.0034
	568.8	-67.7979	7.4402	-41.2659
	569	-67.8955	7.1289	-41.5222
	569.2	-67.9871	6.8115	-41.7419
	569.4	-68.0359	6.5186	-42.0166
	569.6	-68.0969	6.2561	-42.2058
	569.8	-68.1702	5.9937	-42.3889
	570	-68.2251	5.7434	-42.627
	570.2	-68.3167	5.5298	-42.8345
	570.4	-68.4082	5.2734	-43.0786
	570.6	-68.4814	5.0293	-43.2312
	570.8	-68.5669	4.7119	-43.4448
	571	-68.6035	4.425	-43.6401
	571.2	-68.6646	4.1382	-43.8293
	571.4	-68.7195	3.8574	-44.0186
	571.6	-68.8049	3.5706	-44.2383
	571.8	-68.8599	3.3142	-44.4641
	572	-68.9148	3.064	-44.635
	572.2	-69.0002	2.8259	-44.8547
	572.4	-69.0857	2.5879	-45.0623
	572.6	-69.1589	2.3438	-45.2209
	572.8	-69.22	2.0935	-45.3857
	573	-69.281	1.8005	-45.5627
	573.2	-69.342	1.5259	-45.752
	573.4	-69.3542	1.2146	-45.9412
	573.6	-69.4214	0.8667	-46.0815
	573.8	-69.4824	0.5981	-46.2158
	574	-69.5679	0.3174	-46.3379
	574.2	-69.6167	0.0732	-46.5149
	574.4	-69.6716	-0.1404	-46.6614
	574.6	-69.7083	-0.3906	-46.8262
	574.8	-69.7693	-0.6714	-46.9482
	575	-69.8303	-0.9338	-47.0703
	575.2	-69.9158	-1.2207	-47.2473
	575.4	-69.9951	-1.5015	-47.3694
	575.6	-70.0439	-1.7761	-47.467
	575.8	-70.1172	-2.0569	-47.6379
	576	-70.1904	-2.3254	-47.8027
	576.2	-70.2271	-2.6123	-47.9675
	576.4	-70.2637	-2.887	-48.0957
	576.6	-70.2942	-3.1494	-48.23
	576.8	-70.3735	-3.3875	-48.3826
	577	-70.459	-3.6255	-48.5291
	577.2	-70.52	-3.8757	-48.6816
	577.4	-70.5811	-4.1809	-48.8342
	577.6	-70.6543	-4.48	-48.9014
	577.8	-70.7153	-4.7119	-49.0356
	578	-70.7642	-4.9316	-49.1333
	578.2	-70.8252	-5.1331	-49.2737
	578.4	-70.8923	-5.3711	-49.3835
	578.6	-70.9106	-5.6091	-49.5422
	578.8	-70.929	-5.8655	-49.707
	579	-70.9839	-6.1462	-49.8047
	579.2	-71.0327	-6.427	-49.8962
	579.4	-71.0876	-6.6956	-50.0061
	579.6	-71.1304	-6.9824	-50.1099
	579.8	-71.1792	-7.2754	-50.1892
	580	-71.2769	-7.5623	-50.3845
	580.2	-71.3501	-7.8186	-50.5005
	580.4	-71.3989	-8.0872	-50.5615
	580.6	-71.4539	-8.3374	-50.6592
	580.8	-71.4722	-8.5815	-50.7874
	581	-71.4966	-8.8074	-50.9399
	581.2	-71.5576	-9.0576	-51.0681
	581.4	-71.5881	-9.3445	-51.1353
	581.6	-71.6003	-9.6191	-51.239
	581.8	-71.7041	-9.8877	-51.355
	582	-71.7712	-10.1257	-51.4465
	582.2	-71.8201	-10.3882	-51.6174
	582.4	-71.8689	-10.6506	-51.7029
	582.6	-71.8933	-10.9192	-51.77
	582.8	-71.9421	-11.1816	-51.8494
	583	-71.991	-11.4319	-51.9348
	583.2	-72.0154	-11.6699	-52.0996
	583.4	-72.0398	-11.8896	-52.1973
	583.6	-72.0703	-12.1399	-52.2339
	583.8	-72.113	-12.4329	-52.3315
	584	-72.1619	-12.7136	-52.4475
	584.2	-72.2595	-13.0005	-52.5818
	584.4	-72.3145	-13.2874	-52.6794
	584.6	-72.3389	-13.5437	-52.7954
	584.8	-72.3755	-13.8	-52.887
	585	-72.4121	-14.0259	-52.9846
	585.2	-72.4121	-14.2761	-53.0396
	585.4	-72.4121	-14.5203	-53.1189
	585.6	-72.4609	-14.7949	-53.1921
	585.8	-72.5281	-15.0513	-53.3203
	586	-72.5891	-15.2893	-53.4241
	586.2	-72.6379	-15.5151	-53.5095
	586.4	-72.6563	-15.686	-53.6072
	586.6	-72.7051	-15.8936	-53.7292
	586.8	-72.8027	-16.1682	-53.8269
	587	-72.821	-16.4185	-53.9124
	587.2	-72.8027	-16.6931	-54.0466
	587.4	-72.8577	-16.9495	-54.0833
	587.6	-72.9309	-17.2424	-54.187
	587.8	-72.9614	-17.5415	-54.2786
	588	-72.9797	-17.7795	-54.3884
	588.2	-73.0164	-18.0176	-54.5471
	588.4	-73.053	-18.2861	-54.6326
	588.6	-73.0591	-18.5303	-54.6936
	588.8	-73.0896	-18.7683	-54.7791
	589	-73.1812	-18.9758	-54.9194
	589.2	-73.2056	-19.2383	-55.0293
	589.4	-73.2422	-19.5251	-55.1331
	589.6	-73.2666	-19.8059	-55.2429
	589.8	-73.291	-20.0012	-55.304
	590	-73.3154	-20.2026	-55.4199
	590.2	-73.3276	-20.4224	-55.5054
	590.4	-73.3643	-20.6482	-55.5786
	590.6	-73.4131	-20.8313	-55.6702
	590.8	-73.4375	-20.99	-55.7495
	591	-73.4741	-21.1548	-55.8533
	591.2	-73.4619	-21.3501	-55.9143
	591.4	-73.4863	-21.5698	-56.0425
	591.6	-73.5168	-21.8384	-56.1584
	591.8	-73.5596	-22.0642	-56.2622
	592	-73.6023	-22.2412	-56.3477
	592.2	-73.645	-22.467	-56.3843
	592.4	-73.6511	-22.7051	-56.4514
	592.6	-73.6938	-22.9004	-56.5613
	592.8	-73.7305	-23.1201	-56.6772
	593	-73.7427	-23.3215	-56.7932
	593.2	-73.7793	-23.5413	-56.8359
	593.4	-73.8098	-23.7366	-56.9397
	593.6	-73.8403	-23.9014	-57.0435
	593.8	-73.8464	-24.0601	-57.1472
	594	-73.8586	-24.2004	-57.2815
	594.2	-73.877	-24.3774	-57.2998
	594.4	-73.8953	-24.6155	-57.4036
	594.6	-73.9624	-24.8474	-57.5134
	594.8	-74.0234	-25.0183	-57.6111
	595	-74.0356	-25.2502	-57.7332
	595.2	-74.0417	-25.4639	-57.8186
	595.4	-74.0723	-25.6348	-57.9346
	595.6	-74.0845	-25.8362	-58.0811
	595.8	-74.1333	-26.0193	-58.0872
	596	-74.1333	-26.1902	-58.1726
	596.2	-74.1333	-26.4038	-58.2458
	596.4	-74.1333	-26.5625	-58.3435
	596.6	-74.1821	-26.7456	-58.3984
	596.8	-74.2065	-26.9165	-58.4778
	597	-74.2737	-27.0752	-58.5693
	597.2	-74.3103	-27.2827	-58.6487
	597.4	-74.2859	-27.4536	-58.783
	597.6	-74.3042	-27.5879	-58.8562
	597.8	-74.3042	-27.7466	-58.9661
	598	-74.3164	-27.9114	-59.082
	598.2	-74.3652	-28.0457	-59.1248
	598.4	-74.4019	-28.2288	-59.198
	598.6	-74.4019	-28.3997	-59.2773
	598.8	-74.4141	-28.5889	-59.3506
	599	-74.4629	-28.772	-59.4788
	599.2	-74.4995	-28.9307	-59.5459
	599.4	-74.4995	-29.071	-59.6313
	599.6	-74.4995	-29.2236	-59.7229
	599.8	-74.5483	-29.4006	-59.8206
	600	-74.5483	-29.5715	-59.9548
	600.2	-74.5667	-29.7424	-59.9976
	600.4	-74.5667	-29.9072	-60.0708
	600.6	-74.5789	-30.0659	-60.1379
	600.8	-74.5789	-30.188	-60.2356
	601	-74.6033	-30.3284	-60.3577
	601.2	-74.6277	-30.4504	-60.437
	601.4	-74.6643	-30.5969	-60.5164
	601.6	-74.6765	-30.7434	-60.5835
	601.8	-74.7009	-30.896	-60.6445
	602	-74.7131	-31.0425	-60.7666
	602.2	-74.7314	-31.1829	-60.8154
	602.4	-74.7498	-31.3232	-60.8765
	602.6	-74.7314	-31.4758	-60.9009
	602.8	-74.762	-31.6467	-61.0657
	603	-74.7742	-31.7749	-61.1877
	603.2	-74.7986	-31.8542	-61.261
	603.4	-74.823	-31.9885	-61.4014
	603.6	-74.823	-32.0801	-61.4563
	603.8	-74.8474	-32.1899	-61.5479
	604	-74.8291	-32.2876	-61.5967
	604.2	-74.9146	-32.4402	-61.6272
	604.4	-74.9268	-32.5867	-61.7249
	604.6	-74.9268	-32.782	-61.8164
	604.8	-74.884	-32.9285	-61.9385
	605	-74.9023	-33.0505	-61.9629
	605.2	-74.9268	-33.1726	-61.9995
	605.4	-74.9634	-33.2764	-62.0972
	605.6	-74.9329	-33.3618	-62.1765
	605.8	-74.9512	-33.429	-62.2986
	606	-74.9756	-33.5388	-62.3718
	606.2	-74.9817	-33.6853	-62.4512
	606.4	-74.9756	-33.8074	-62.5244
	606.6	-75	-33.8745	-62.6221
	606.8	-75.0244	-33.9783	-62.7075
	607	-75.0305	-34.1003	-62.7502
	607.2	-75.0488	-34.198	-62.8418
	607.4	-75.061	-34.3018	-62.9028
	607.6	-75.061	-34.4421	-63.0188
	607.8	-75.0732	-34.5886	-63.1226
	608	-75.0977	-34.7656	-63.1226
	608.2	-75.0793	-34.8816	-63.2141
	608.4	-75.1221	-35.022	-63.3118
	608.6	-75.1221	-35.1074	-63.4216
	608.8	-75.1099	-35.1807	-63.5315
	609	-75.0977	-35.2661	-63.5376
	609.2	-75.1221	-35.376	-63.6414
	609.4	-75.0977	-35.4736	-63.678
	609.6	-75.1221	-35.5713	-63.739
	609.8	-75.1282	-35.6567	-63.8428
	610	-75.1282	-35.7605	-63.9038
	610.2	-75.1709	-35.8887	-63.9954
	610.4	-75.1587	-36.0107	-64.0869
	610.6	-75.1587	-36.1572	-64.1052
	610.8	-75.1709	-36.2793	-64.209
	611	-75.1709	-36.3831	-64.2883
	611.2	-75.2197	-36.4807	-64.3433
	611.4	-75.2563	-36.5356	-64.4043
	611.6	-75.2502	-36.6394	-64.4592
	611.8	-75.2625	-36.7737	-64.6057
	612	-75.238	-36.8958	-64.6484
	612.2	-75.238	-37.0239	-64.6606
	612.4	-75.238	-37.1094	-64.7705
	612.6	-75.2625	-37.207	-64.856
	612.8	-75.3479	-37.2681	-64.9536
	613	-75.3235	-37.3657	-64.9719
	613.2	-75.3174	-37.4634	-65.0208
	613.4	-75.293	-37.561	-65.1123
	613.6	-75.2686	-37.7014	-65.1855
	613.8	-75.3174	-37.8052	-65.2527
	614	-75.354	-37.8723	-65.2954
	614.2	-75.3662	-37.9272	-65.3503
	614.4	-75.3845	-38.0249	-65.3931
	614.6	-75.4211	-38.1042	-65.4785
	614.8	-75.4578	-38.2263	-65.5029
	615	-75.4333	-38.324	-65.5334
	615.2	-75.3723	-38.4094	-65.6677
	615.4	-75.3479	-38.5132	-65.7532
	615.6	-75.3479	-38.6108	-65.7898
	615.8	-75.3784	-38.6841	-65.8447
	616	-75.4333	-38.7634	-65.9119
	616.2	-75.4822	-38.8245	-65.979
	616.4	-75.4822	-38.916	-65.9912
	616.6	-75.4883	-38.9832	-66.0217
	616.8	-75.4883	-39.0442	-66.1438
	617	-75.5127	-39.1113	-66.2048
	617.2	-75.5188	-39.209	-66.2842
	617.4	-75.5554	-39.3066	-66.3391
	617.6	-75.5127	-39.3799	-66.394
	617.8	-75.4639	-39.4653	-66.4795
	618	-75.415	-39.5264	-66.5161
	618.2	-75.415	-39.5935	-66.5344
	618.4	-75.4639	-39.6667	-66.5894
	618.6	-75.4944	-39.7644	-66.6748
	618.8	-75.5249	-39.8926	-66.7114
	619	-75.5676	-39.9292	-66.748
	619.2	-75.5676	-40.0024	-66.7908
	619.4	-75.5432	-40.0513	-66.8457
	619.6	-75.5127	-40.1001	-66.8945
	619.8	-75.5676	-40.1611	-66.9678
	620	-75.5737	-40.2649	-67.0288
	620.2	-75.5859	-40.3259	-67.0532
	620.4	-75.5676	-40.3748	-67.0898
	620.6	-75.592	-40.448	-67.2058
	620.8	-75.6165	-40.509	-67.2302
	621	-75.6104	-40.5457	-67.3218
	621.2	-75.6104	-40.6189	-67.3462
	621.4	-75.5981	-40.6921	-67.4133
	621.6	-75.5981	-40.7898	-67.45
	621.8	-75.5981	-40.863	-67.4377
	622	-75.592	-40.918	-67.5171
	622.2	-75.5859	-40.9424	-67.6025
	622.4	-75.5981	-40.9729	-67.6147
	622.6	-75.6653	-41.0522	-67.7124
	622.8	-75.6714	-41.1621	-67.7063
	623	-75.6958	-41.2598	-67.7612
	623.2	-75.6836	-41.333	-67.8284
	623.4	-75.647	-41.394	-67.9016
	623.6	-75.6653	-41.4307	-67.981
	623.8	-75.6775	-41.4551	-67.981
	624	-75.6775	-41.51	-68.0054
	624.2	-75.6653	-41.5649	-68.0237
	624.4	-75.6775	-41.6077	-68.0908
	624.6	-75.6836	-41.6931	-68.1763
	624.8	-75.6958	-41.7603	-68.1946
	625	-75.7324	-41.8274	-68.2312
	625.2	-75.7385	-41.8762	-68.28
	625.4	-75.7629	-41.8762	-68.335
	625.6	-75.7202	-41.9067	-68.396
	625.8	-75.7141	-41.9922	-68.4326
	626	-75.7141	-42.0776	-68.4875
	626.2	-75.7141	-42.1753	-68.4875
	626.4	-75.7507	-42.2607	-68.512
	626.6	-75.7629	-42.3279	-68.6096
	626.8	-75.7507	-42.4133	-68.6279
	627	-75.7324	-42.4377	-68.6279
	627.2	-75.7324	-42.4377	-68.6401
	627.4	-75.7446	-42.4744	-68.6584
	627.6	-75.7813	-42.5598	-68.7622
	627.8	-75.7813	-42.6208	-68.811
	628	-75.7751	-42.6819	-68.8416
	628.2	-75.7751	-42.7734	-68.8843
	628.4	-75.7446	-42.8406	-68.9087
	628.6	-75.7935	-42.865	-68.9575
	628.8	-75.8301	-42.8894	-68.9636
	629	-75.8301	-42.926	-69.0186
	629.2	-75.8301	-43.0115	-69.0796
	629.4	-75.7935	-43.0725	-69.1528
	629.6	-75.7813	-43.1335	-69.1833
	629.8	-75.7935	-43.1702	-69.1833
	630	-75.8179	-43.2068	-69.2017
	630.2	-75.8179	-43.28	-69.2322
	630.4	-75.8606	-43.3533	-69.2627
	630.6	-75.8606	-43.4021	-69.2932
	630.8	-75.8423	-43.4753	-69.3237
	631	-75.8423	-43.5303	-69.3359
	631.2	-75.8423	-43.5791	-69.3604
	631.4	-75.8606	-43.6279	-69.4031
	631.6	-75.8179	-43.6646	-69.4458
	631.8	-75.8118	-43.7134	-69.4641
	632	-75.8362	-43.7317	-69.5313
	632.2	-75.8606	-43.7622	-69.5618
	632.4	-75.8667	-43.811	-69.5862
	632.6	-75.8423	-43.8965	-69.635
	632.8	-75.8484	-43.9453	-69.6777
	633	-75.8606	-43.988	-69.7083
	633.2	-75.8789	-44.0857	-69.7327
	633.4	-75.8789	-44.1528	-69.7632
	633.6	-75.885	-44.1772	-69.812
	633.8	-75.8911	-44.2139	-69.812
	634	-75.885	-44.2505	-69.8608
	634.2	-75.8423	-44.3481	-69.8608
	634.4	-75.8118	-44.4275	-69.8853
	634.6	-75.8118	-44.4763	-69.9829
	634.8	-75.8301	-44.519	-70.0012
	635	-75.8484	-44.5435	-69.9951
	635.2	-75.8789	-44.5557	-70.0134
	635.4	-75.8606	-44.5801	-70.05
	635.6	-75.8423	-44.6411	-70.0623
	635.8	-75.8789	-44.6838	-70.0989
	636	-75.8972	-44.7571	-70.1172
	636.2	-75.885	-44.8364	-70.1599
	636.4	-75.8606	-44.9097	-70.1904
	636.6	-75.8301	-44.9829	-70.2026
	636.8	-75.8057	-45.0073	-70.166
	637	-75.8606	-45.0317	-70.2026
	637.2	-75.885	-45.0806	-70.2515
	637.4	-75.9094	-45.1294	-70.3613
	637.6	-75.9155	-45.1904	-70.3613
	637.8	-75.946	-45.2515	-70.3918
	638	-75.946	-45.3308	-70.3613
	638.2	-75.9583	-45.3674	-70.3735
	638.4	-75.9583	-45.4285	-70.4285
	638.6	-75.9094	-45.4712	-70.3979
	638.8	-75.9094	-45.5444	-70.4224
	639	-75.9277	-45.5811	-70.3979
	639.2	-75.9155	-45.6299	-70.3918
	639.4	-75.9399	-45.6787	-70.4895
	639.6	-75.9766	-45.7214	-70.52
	639.8	-75.9705	-45.7703	-70.5383
	640	-75.9399	-45.8191	-70.5444
	640.2	-75.9277	-45.8923	-70.5811
	640.4	-75.9277	-45.9656	-70.5811
	640.6	-75.9521	-46.0022	-70.5811
	640.8	-75.9766	-46.0632	-70.6055
	641	-75.9766	-46.1182	-70.6299
	641.2	-75.9644	-46.167	-70.6421
	641.4	-75.9766	-46.2402	-70.7397
	641.6	-75.9766	-46.2891	-70.752
	641.8	-75.9705	-46.344	-70.7642
	642	-75.9766	-46.4355	-70.7336
	642.2	-75.9766	-46.4417	-70.7703
	642.4	-75.9766	-46.4844	-70.7947
	642.6	-75.9888	-46.5332	-70.8008
	642.8	-75.9949	-46.6064	-70.8435
	643	-75.9949	-46.6309	-70.874
	643.2	-75.9766	-46.6675	-70.8374
	643.4	-75.9766	-46.7285	-70.8862
	643.6	-75.9949	-46.8079	-70.9045
	643.8	-75.9766	-46.8384	-70.929
	644	-76.0071	-46.8933	-70.9229
	644.2	-76.0132	-46.9543	-70.9534
	644.4	-76.0254	-47.0154	-70.9534
	644.6	-76.0376	-47.052	-70.9717
	644.8	-76.0376	-47.0886	-70.9778
	645	-76.0254	-47.1069	-71.0205
	645.2	-76.0254	-47.1558	-71.0205
	645.4	-76.0254	-47.2046	-71.0815
	645.6	-76.0437	-47.2534	-71.0449
	645.8	-76.0254	-47.3022	-71.051
	646	-75.9766	-47.3389	-71.0388
	646.2	-75.9888	-47.3633	-71.0449
	646.4	-76.001	-47.3877	-71.1426
	646.6	-76.0254	-47.4182	-71.1792
	646.8	-76.0071	-47.4854	-71.167
	647	-76.0071	-47.583	-71.1365
	647.2	-76.0071	-47.6501	-71.1121
	647.4	-75.9766	-47.6868	-71.0999
	647.6	-75.9644	-47.7112	-71.1731
	647.8	-75.9766	-47.76	-71.2341
	648	-76.0254	-47.8271	-71.2341
	648.2	-76.0376	-47.8455	-71.283
	648.4	-76.0376	-47.8943	-71.2891
	648.6	-75.9766	-47.9309	-71.2585
	648.8	-75.9766	-48.0164	-71.3135
	649	-75.9766	-48.0896	-71.2952
	649.2	-75.9399	-48.1079	-71.3135
	649.4	-75.9277	-48.1628	-71.2952
	649.6	-75.9338	-48.2117	-71.2708
	649.8	-75.9583	-48.2849	-71.2769
	650	-75.9338	-48.3582	-71.3196
	650.2	-75.9338	-48.3826	-71.3806
	650.4	-75.9583	-48.3948	-71.3684
	650.6	-75.9583	-48.4009	-71.3684
	650.8	-75.9644	-48.4497	-71.3928
	651	-75.9583	-48.5718	-71.4172
	651.2	-75.946	-48.645	-71.4355
	651.4	-75.9583	-48.6816	-71.4172
	651.6	-75.9888	-48.7366	-71.4172
	651.8	-75.9949	-48.7732	-71.46
	652	-76.0315	-48.7854	-71.4661
	652.2	-76.0071	-48.8342	-71.5027
	652.4	-75.9766	-48.9136	-71.46
	652.6	-76.001	-48.9441	-71.4783
	652.8	-76.0254	-48.9807	-71.4661
	653	-75.9888	-49.0356	-71.5088
	653.2	-75.9766	-49.054	-71.5759
	653.4	-75.9705	-49.0967	-71.5332
	653.6	-76.0071	-49.1699	-71.5088
	653.8	-75.9888	-49.2432	-71.5149
	654	-75.9827	-49.3286	-71.5454
	654.2	-75.9766	-49.3835	-71.5881
	654.4	-75.9766	-49.3958	-71.5393
	654.6	-75.9888	-49.4446	-71.4966
	654.8	-76.0376	-49.4934	-71.5393
	655	-76.0376	-49.53	-71.5454
	655.2	-76.0437	-49.5911	-71.6003
	655.4	-76.0437	-49.6643	-71.5942
	655.6	-76.001	-49.6948	-71.6125
	655.8	-76.001	-49.7253	-71.637
	656	-76.001	-49.7437	-71.6187
	656.2	-76.0254	-49.7864	-71.6858
	656.4	-76.0376	-49.823	-71.6431
	656.6	-76.0376	-49.8596	-71.6248
	656.8	-76.0254	-49.9207	-71.6125
	657	-76.0376	-49.9817	-71.6675
	657.2	-76.0376	-50.0366	-71.7224
	657.4	-76.0254	-50.1099	-71.6858
	657.6	-75.9888	-50.2014	-71.6614
	657.8	-75.9949	-50.2502	-71.6614
	658	-76.0071	-50.2808	-71.6736
	658.2	-76.0071	-50.3418	-71.7102
	658.4	-76.0437	-50.3845	-71.6858
	658.6	-76.0498	-50.415	-71.7102
	658.8	-76.0437	-50.4272	-71.7041
	659	-76.0437	-50.4639	-71.7407
	659.2	-76.0071	-50.5005	-71.7529
	659.4	-76.0071	-50.5737	-71.7224
	659.6	-76.0559	-50.647	-71.7468
	659.8	-76.0437	-50.7141	-71.759
	660	-76.0376	-50.7751	-71.7773
	660.2	-76.001	-50.7996	-71.8323
	660.4	-76.0254	-50.8362	-71.7896
	660.6	-76.0742	-50.8911	-71.7896
	660.8	-76.0742	-50.9033	-71.7957
	661	-76.0864	-50.9155	-71.7529
	661.2	-76.0742	-50.9644	-71.7834
	661.4	-76.0681	-51.001	-71.7773
	661.6	-76.0376	-51.0498	-71.759
	661.8	-76.0376	-51.1353	-71.7468
	662	-76.0254	-51.1841	-71.759
	662.2	-76.0254	-51.2329	-71.7773
	662.4	-76.0742	-51.2573	-71.7346
	662.6	-76.0742	-51.2939	-71.7468
	662.8	-76.1169	-51.3306	-71.7896
	663	-76.0742	-51.3672	-71.8262
	663.2	-76.0742	-51.416	-71.8079
	663.4	-76.0864	-51.4526	-71.8018
	663.6	-76.123	-51.5015	-71.8079
	663.8	-76.123	-51.5381	-71.7957
	664	-76.0864	-51.5869	-71.7651
	664.2	-76.0742	-51.6418	-71.8384
	664.4	-76.0803	-51.6785	-71.8628
	664.6	-76.0742	-51.6907	-71.8689
	664.8	-76.0742	-51.7395	-71.8811
	665	-76.0986	-51.8005	-71.8933
	665.2	-76.0986	-51.8494	-71.814
	665.4	-76.123	-51.8738	-71.8262
	665.6	-76.123	-51.9226	-71.8384
	665.8	-76.1047	-51.9836	-71.8811
	666	-76.0925	-52.002	-71.936
	666.2	-76.1047	-52.0447	-71.9177
	666.4	-76.1047	-52.0508	-71.8689
	666.6	-76.123	-52.0996	-71.8994
	666.8	-76.123	-52.1362	-71.8567
	667	-76.0864	-52.1973	-71.9055
	667.2	-76.0254	-52.2522	-71.8689
	667.4	-76.0376	-52.2827	-71.8689
	667.6	-76.0376	-52.3376	-71.8811
	667.8	-76.0742	-52.3987	-71.9238
	668	-76.0742	-52.4353	-71.9116
	668.2	-76.0864	-52.4963	-71.9116
	668.4	-76.1353	-52.5513	-71.875
	668.6	-76.1536	-52.594	-71.9055
	668.8	-76.1536	-52.6306	-71.9116
	669	-76.1047	-52.6855	-71.9543
	669.2	-76.1047	-52.7222	-71.9421
	669.4	-76.1047	-52.7832	-71.8933
	669.6	-76.1047	-52.832	-71.9116
	669.8	-76.123	-52.8381	-71.9666
	670	-76.1353	-52.8687	-71.9849
	670.2	-76.1353	-52.9175	-71.9666
	670.4	-76.123	-52.9785	-71.9543
	670.6	-76.0864	-53.0396	-71.9727
	670.8	-76.0986	-53.0762	-71.9177
	671	-76.0986	-53.0884	-71.9482
	671.2	-76.0864	-53.0884	-71.9666
	671.4	-76.0986	-53.1372	-71.936
	671.6	-76.0986	-53.2227	-71.9788
	671.8	-76.123	-53.2898	-72.0032
	672	-76.123	-53.3875	-72.0337
	672.2	-76.1353	-53.4119	-72.0093
	672.4	-76.0986	-53.4607	-71.9849
	672.6	-76.0742	-53.4851	-71.9727
	672.8	-76.1169	-53.4668	-71.9727
	673	-76.0864	-53.4424	-72.0459
	673.2	-76.0742	-53.5034	-71.9971
	673.4	-76.0376	-53.6255	-72.0276
	673.6	-76.0376	-53.7109	-72.0398
	673.8	-76.0559	-53.7903	-72.0337
	674	-76.1047	-53.8025	-72.0642
	674.2	-76.1047	-53.8269	-72.0642
	674.4	-76.1047	-53.9001	-72.0398
	674.6	-76.123	-53.9001	-71.9971
	674.8	-76.1292	-53.9673	-72.0581
	675	-76.123	-54.0039	-72.0825
	675.2	-76.1047	-54.0344	-72.0093
	675.4	-76.1169	-54.0649	-72.0276
	675.6	-76.123	-54.126	-72.0032
	675.8	-76.1169	-54.1321	-72.0459
	676	-76.0986	-54.2114	-72.0764
	676.2	-76.123	-54.2725	-72.052
	676.4	-76.123	-54.3457	-72.0093
	676.6	-76.123	-54.4189	-72.0398
	676.8	-76.1169	-54.425	-72.0337
	677	-76.0864	-54.4556	-72.0764
	677.2	-76.0864	-54.5044	-72.0825
	677.4	-76.0742	-54.5532	-72.0947
	677.6	-76.123	-54.6143	-72.0825
	677.8	-76.0864	-54.6387	-72.0825
	678	-76.062	-54.6814	-72.1008
	678.2	-76.0742	-54.7302	-72.0703
	678.4	-76.0742	-54.7852	-72.0398
	678.6	-76.123	-54.8828	-72.0276
	678.8	-76.1353	-54.9072	-72.0764
	679	-76.0986	-54.9438	-72.0581
	679.2	-76.0742	-54.9805	-72.0703
	679.4	-76.0742	-55.0049	-72.0703
	679.6	-76.0742	-55.0781	-72.0947
	679.8	-76.0742	-55.127	-72.0886
	680	-76.0864	-55.2002	-72.052
	680.2	-76.0864	-55.2368	-72.0093
	680.4	-76.0864	-55.2246	-71.9971
	680.6	-76.0742	-55.2795	-72.0093
	680.8	-76.0742	-55.2917	-72.0947
	681	-76.0864	-55.3345	-72.0703
	681.2	-76.123	-55.4016	-72.052
	681.4	-76.123	-55.4749	-72.0764
	681.6	-76.0864	-55.5725	-72.0398
	681.8	-76.1047	-55.5969	-72.0642
	682	-76.0986	-55.6213	-72.1069
	682.2	-76.0742	-55.6702	-72.0642
	682.4	-76.062	-55.7068	-72.0764
	682.6	-76.0803	-55.7312	-72.0276
	682.8	-76.0132	-55.78	-72.0825
	683	-76.0437	-55.8289	-72.0642
	683.2	-76.062	-55.8655	-72.0459
	683.4	-76.1047	-55.8777	-72.0581
	683.6	-76.1475	-55.9326	-72.0886
	683.8	-76.1597	-55.9692	-72.1008
	684	-76.0864	-56.0181	-72.0459
	684.2	-76.0742	-56.0486	-72.0459
	684.4	-76.0864	-56.073	-72.052
	684.6	-76.1047	-56.1218	-72.0764
	684.8	-76.1047	-56.2439	-72.1313
	685	-76.0803	-56.2927	-72.1008
	685.2	-76.0742	-56.3416	-72.0459
	685.4	-76.0864	-56.3904	-72.0459
	685.6	-76.0742	-56.3965	-72.0642
	685.8	-76.0742	-56.4148	-72.1252
	686	-76.0864	-56.488	-72.1008
	686.2	-76.1047	-56.543	-72.0764
	686.4	-76.123	-56.6162	-72.0581
	686.6	-76.0864	-56.6406	-72.0337
	686.8	-76.0986	-56.6956	-72.0886
	687	-76.0864	-56.7566	-72.0398
	687.2	-76.0864	-56.7688	-72.0764
	687.4	-76.0864	-56.8054	-72.113
	687.6	-76.1353	-56.8542	-72.0947
	687.8	-76.1414	-56.8909	-72.1008
	688	-76.1108	-56.9153	-72.0825
	688.2	-76.123	-56.9641	-72.0764
	688.4	-76.0864	-57.0496	-72.0642
	688.6	-76.123	-57.0984	-72.0764
	688.8	-76.1719	-57.1533	-72.1497
	689	-76.1536	-57.1838	-72.0276
	689.2	-76.1597	-57.2754	-72.0337
	689.4	-76.1536	-57.3486	-72.0642
	689.6	-76.1536	-57.3975	-72.0886
	689.8	-76.1658	-57.373	-72.1313
	690	-76.1353	-57.4097	-72.0947
	690.2	-76.123	-57.4951	-72.0825
	690.4	-76.1108	-57.5378	-72.0947
	690.6	-76.1536	-57.5562	-72.1436
	690.8	-76.1536	-57.6172	-72.0947
	691	-76.0986	-57.666	-72.0703
	691.2	-76.1047	-57.7393	-72.0825
	691.4	-76.1108	-57.8003	-72.113
	691.6	-76.1108	-57.8613	-72.1069
	691.8	-76.123	-57.9346	-72.1069
	692	-76.1414	-57.9895	-72.0947
	692.2	-76.1536	-57.9895	-72.0947
	692.4	-76.0925	-58.0017	-72.0764
	692.6	-76.1047	-58.0505	-72.0764
	692.8	-76.1536	-58.0872	-72.1191
	693	-76.1963	-58.136	-72.113
	693.2	-76.1597	-58.2336	-72.0947
	693.4	-76.1108	-58.2825	-72.1008
	693.6	-76.1108	-58.3252	-72.1375
	693.8	-76.123	-58.3435	-72.1436
	694	-76.1353	-58.3862	-72.1497
	694.2	-76.123	-58.4351	-72.0947
	694.4	-76.1108	-58.4839	-72.1008
	694.6	-76.1108	-58.5632	-72.168
	694.8	-76.1108	-58.5999	-72.0947
	695	-76.1414	-58.6609	-72.1008
	695.2	-76.1353	-58.6853	-72.1069
	695.4	-76.1719	-58.7219	-72.1313
	695.6	-76.1719	-58.7646	-72.1619
	695.8	-76.1658	-58.844	-72.1375
	696	-76.1353	-58.905	-72.113
	696.2	-76.1353	-58.9539	-72.0947
	696.4	-76.1414	-59.021	-72.0886
	696.6	-76.1353	-59.0576	-72.0947
	696.8	-76.1414	-59.1003	-72.1069
	697	-76.123	-59.1064	-72.1252
	697.2	-76.1108	-59.1492	-72.1558
	697.4	-76.1536	-59.1919	-72.0886
	697.6	-76.1658	-59.259	-72.1069
	697.8	-76.1475	-59.3567	-72.113
	698	-76.1841	-59.4238	-72.0703
	698.2	-76.2268	-59.4482	-72.113
	698.4	-76.2024	-59.4971	-72.0947
	698.6	-76.1841	-59.5215	-72.1497
	698.8	-76.1475	-59.552	-72.1191
	699	-76.1536	-59.6313	-72.1008
	699.2	-76.1475	-59.6436	-72.0825
	699.4	-76.1658	-59.7168	-72.1252
	699.6	-76.1841	-59.7656	-72.1191
	699.8	-76.2146	-59.8145	-72.1008
	700	-76.1719	-59.8938	-72.113
	700.2	-76.1841	-59.9182	-72.1008
	700.4	-76.1597	-59.9304	-72.113
	700.6	-76.1597	-59.9487	-72.1008
	700.8	-76.1658	-60.0159	-72.0703
	701	-76.1597	-60.0769	-72.0886
	701.2	-76.1414	-60.144	-72.1069
	701.4	-76.1108	-60.1868	-72.113
	701.6	-76.1414	-60.2356	-72.1375
	701.8	-76.1292	-60.2844	-72.0764
	702	-76.1536	-60.3088	-72.1008
	702.2	-76.1536	-60.3333	-72.1069
	702.4	-76.1536	-60.4187	-72.0581
	702.6	-76.1353	-60.4797	-72.0703
	702.8	-76.1719	-60.5225	-72.0337
	703	-76.1719	-60.5835	-72.0703
	703.2	-76.1658	-60.6323	-72.0764
	703.4	-76.1719	-60.7178	-72.0642
	703.6	-76.1719	-60.7544	-72.0886
	703.8	-76.1719	-60.8032	-72.052
	704	-76.1536	-60.8154	-72.0642
	704.2	-76.1963	-60.8521	-72.0581
	704.4	-76.2085	-60.9131	-72.0703
	704.6	-76.2085	-60.9741	-72.1436
	704.8	-76.2085	-60.9985	-72.1313
	705	-76.1963	-61.0229	-72.0947
	705.2	-76.1963	-61.0718	-72.0642
	705.4	-76.2085	-61.1206	-72.0642
	705.6	-76.2268	-61.1633	-72.0886
	705.8	-76.1658	-61.2305	-72.0764
	706	-76.123	-61.322	-72.0642
	706.2	-76.1353	-61.3464	-72.0703
	706.4	-76.178	-61.3708	-72.1008
	706.6	-76.1841	-61.4075	-72.0764
	706.8	-76.1719	-61.4258	-72.0947
	707	-76.1841	-61.4502	-72.0886
	707.2	-76.1719	-61.499	-72.0947
	707.4	-76.1719	-61.5479	-72.0764
	707.6	-76.2268	-61.6211	-72.0825
	707.8	-76.2268	-61.7065	-72.0764
	708	-76.1536	-61.7676	-72.0459
	708.2	-76.1108	-61.8225	-72.0215
	708.4	-76.0986	-61.8652	-72.0581
	708.6	-76.1353	-61.9141	-72.0703
	708.8	-76.1475	-61.969	-72.0947
	709	-76.1719	-62.0117	-72.1008
	709.2	-76.1719	-62.0178	-72.0947
	709.4	-76.2024	-62.0605	-72.1558
	709.6	-76.1841	-62.1094	-72.1191
	709.8	-76.1841	-62.1826	-72.113
	710	-76.1353	-62.2437	-72.1008
	710.2	-76.1047	-62.262	-72.1191
	710.4	-76.1108	-62.3047	-72.1619
	710.6	-76.1597	-62.3535	-72.1436
	710.8	-76.178	-62.4023	-72.0825
	711	-76.2085	-62.4939	-72.1069
	711.2	-76.1963	-62.5549	-72.0886
	711.4	-76.1719	-62.5916	-72.1619
	711.6	-76.1536	-62.6099	-72.1313
	711.8	-76.1841	-62.677	-72.1497
	712	-76.2024	-62.7258	-72.1375
	712.2	-76.1841	-62.7502	-72.1252
	712.4	-76.1475	-62.8052	-72.1375
	712.6	-76.1353	-62.8967	-72.1375
	712.8	-76.1719	-62.9456	-72.1191
	713	-76.1963	-62.9822	-72.1313
	713.2	-76.178	-62.9944	-72.1436
	713.4	-76.178	-63.0005	-72.1924
	713.6	-76.1719	-62.9944	-72.2046
	713.8	-76.1597	-63.0432	-72.1619
	714	-76.178	-63.0981	-72.1619
	714.2	-76.1536	-63.1958	-72.1619
	714.4	-76.1414	-63.2507	-72.2168
	714.6	-76.1658	-63.2935	-72.168
	714.8	-76.1719	-63.3423	-72.1375
	715	-76.1841	-63.3911	-72.1436
	715.2	-76.1719	-63.4399	-72.168
	715.4	-76.1353	-63.4766	-72.1558
	715.6	-76.123	-63.5376	-72.168
	715.8	-76.1719	-63.5864	-72.1741
	716	-76.1658	-63.6597	-72.1985
	716.2	-76.1658	-63.7085	-72.1741
	716.4	-76.1597	-63.7756	-72.1863
	716.6	-76.178	-63.7878	-72.1558
	716.8	-76.1536	-63.7939	-72.1375
	717	-76.1536	-63.8367	-72.1436
	717.2	-76.1108	-63.9099	-72.1802
	717.4	-76.123	-63.9832	-72.2168
	717.6	-76.123	-63.9893	-72.2107
	717.8	-76.1414	-64.0564	-72.1497
	718	-76.123	-64.0808	-72.1252
	718.2	-76.1353	-64.1174	-72.1558
	718.4	-76.1353	-64.1541	-72.1619
	718.6	-76.1536	-64.1724	-72.1313
	718.8	-76.1719	-64.209	-72.1375
	719	-76.1536	-64.2639	-72.1802
	719.2	-76.1414	-64.325	-72.1924
	719.4	-76.1536	-64.3982	-72.1741
	719.6	-76.1414	-64.4287	-72.1741
	719.8	-76.1536	-64.4775	-72.1497
	720	-76.1963	-64.5264	-72.1619
	720.2	-76.1719	-64.563	-72.2229
	720.4	-76.1108	-64.624	-72.29
	720.6	-76.1108	-64.6606	-72.2656
	720.8	-76.1108	-64.679	-72.2168
	721	-76.1108	-64.7095	-72.1619
	721.2	-76.0986	-64.7583	-72.2046
	721.4	-76.1353	-64.7949	-72.1985
	721.6	-76.1536	-64.8438	-72.168
	721.8	-76.1414	-64.917	-72.113
	722	-76.1536	-64.9658	-72.1741
	722.2	-76.1536	-65.0146	-72.2595
	722.4	-76.1536	-65.0757	-72.2717
	722.6	-76.1536	-65.1245	-72.2107
	722.8	-76.1658	-65.1489	-72.2107
	723	-76.1719	-65.1794	-72.1497
	723.2	-76.1719	-65.1978	-72.1741
	723.4	-76.178	-65.21	-72.1497
	723.6	-76.2024	-65.271	-72.1436
	723.8	-76.1841	-65.3442	-72.1924
	724	-76.178	-65.4053	-72.168
	724.2	-76.1841	-65.4541	-72.1985
	724.4	-76.1475	-65.5273	-72.1985
	724.6	-76.1475	-65.5518	-72.2046
	724.8	-76.1658	-65.5762	-72.1802
	725	-76.1353	-65.5884	-72.168
	725.2	-76.1475	-65.6189	-72.1985
	725.4	-76.1597	-65.6372	-72.1741
	725.6	-76.2146	-65.7166	-72.1985
	725.8	-76.2329	-65.7715	-72.229
	726	-76.2207	-65.8142	-72.1985
	726.2	-76.1475	-65.8264	-72.2229
	726.4	-76.1719	-65.863	-72.1985
	726.6	-76.1841	-65.9302	-72.1802
	726.8	-76.2207	-65.9607	-72.1924
	727	-76.2268	-65.9973	-72.1802
	727.2	-76.2268	-66.0461	-72.2229
	727.4	-76.2085	-66.095	-72.1741
	727.6	-76.1963	-66.1804	-72.1497
	727.8	-76.178	-66.217	-72.1497
	728	-76.178	-66.217	-72.168
	728.2	-76.1597	-66.217	-72.2534
	728.4	-76.178	-66.2415	-72.2412
	728.6	-76.1597	-66.3269	-72.2168
	728.8	-76.1719	-66.3635	-72.1863
	729	-76.1719	-66.3818	-72.1863
	729.2	-76.1841	-66.4429	-72.2229
	729.4	-76.1963	-66.4795	-72.1802
	729.6	-76.1841	-66.4795	-72.1741
	729.8	-76.1841	-66.5161	-72.1619
	730	-76.1719	-66.5283	-72.1802
	730.2	-76.1719	-66.5771	-72.1863
	730.4	-76.2085	-66.6626	-72.229
	730.6	-76.2329	-66.7053	-72.2168
	730.8	-76.2512	-66.7603	-72.1985
	731	-76.2024	-66.7358	-72.2168
	731.2	-76.1719	-66.7969	-72.2717
	731.4	-76.1719	-66.9006	-72.2229
	731.6	-76.1841	-66.9434	-72.2107
	731.8	-76.1841	-66.9495	-72.2534
	732	-76.1719	-66.9556	-72.2534
	732.2	-76.2085	-66.9678	-72.2656
	732.4	-76.178	-67.0044	-72.2656
	732.6	-76.2085	-67.0471	-72.2656
	732.8	-76.1963	-67.0898	-72.2778
	733	-76.1719	-67.0959	-72.2473
	733.2	-76.1963	-67.1265	-72.3022
	733.4	-76.1963	-67.1875	-72.2778
	733.6	-76.1719	-67.2424	-72.2534
	733.8	-76.1658	-67.2852	-72.2778
	734	-76.1841	-67.3218	-72.2351
	734.2	-76.1841	-67.3706	-72.3022
	734.4	-76.2207	-67.4072	-72.2351
	734.6	-76.2268	-67.4316	-72.2046
	734.8	-76.2024	-67.4683	-72.2595
	735	-76.2268	-67.5293	-72.2412
	735.2	-76.1719	-67.5537	-72.2778
	735.4	-76.1108	-67.6025	-72.2351
	735.6	-76.1108	-67.6453	-72.1802
	735.8	-76.1536	-67.6941	-72.2168
	736	-76.1536	-67.7124	-72.2595
	736.2	-76.1597	-67.7246	-72.2717
	736.4	-76.2207	-67.749	-72.2717
	736.6	-76.2085	-67.8101	-72.2778
	736.8	-76.1841	-67.865	-72.2412
	737	-76.178	-67.9016	-72.2717
	737.2	-76.178	-67.926	-72.2168
	737.4	-76.2207	-67.9321	-72.2412
	737.6	-76.1963	-67.9749	-72.2534
	737.8	-76.2085	-68.0115	-72.229
	738	-76.2085	-68.0298	-72.2839
	738.2	-76.2085	-68.0725	-72.2839
	738.4	-76.2268	-68.0969	-72.2412
	738.6	-76.2207	-68.1702	-72.2656
	738.8	-76.2024	-68.219	-72.229
	739	-76.1841	-68.2556	-72.3022
	739.2	-76.2085	-68.2495	-72.2839
	739.4	-76.2329	-68.2617	-72.2351
	739.6	-76.239	-68.2861	-72.2534
	739.8	-76.2146	-68.2983	-72.2229
	740	-76.2085	-68.335	-72.29
	740.2	-76.178	-68.3533	-72.2961
	740.4	-76.1597	-68.3899	-72.2107
	740.6	-76.2085	-68.4204	-72.2473
	740.8	-76.2451	-68.4937	-72.2168
	741	-76.2085	-68.5425	-72.2656
	741.2	-76.2085	-68.5913	-72.29
	741.4	-76.2085	-68.6646	-72.29
	741.6	-76.2085	-68.689	-72.2168
	741.8	-76.2085	-68.7012	-72.1802
	742	-76.2085	-68.7378	-72.1741
	742.2	-76.1841	-68.75	-72.1802
	742.4	-76.2207	-68.75	-72.168
	742.6	-76.2268	-68.7622	-72.168
	742.8	-76.1597	-68.7988	-72.2351
	743	-76.1536	-68.811	-72.3083
	743.2	-76.1658	-68.8599	-72.2839
	743.4	-76.1719	-68.9087	-72.2473
	743.6	-76.1841	-68.9575	-72.229
	743.8	-76.239	-69.0125	-72.29
	744	-76.2756	-69.0491	-72.2473
	744.2	-76.2756	-69.0613	-72.2229
	744.4	-76.2451	-69.0979	-72.2229
	744.6	-76.2085	-69.0857	-72.1985
	744.8	-76.178	-69.1101	-72.2412
	745	-76.1841	-69.0918	-72.345
	745.2	-76.1841	-69.104	-72.2839
	745.4	-76.2268	-69.1589	-72.2473
	745.6	-76.239	-69.2139	-72.2717
	745.8	-76.239	-69.2627	-72.2534
	746	-76.1841	-69.3054	-72.2778
	746.2	-76.1719	-69.3115	-72.2473
	746.4	-76.1719	-69.3542	-72.2534
	746.6	-76.239	-69.3481	-72.2656
	746.8	-76.2268	-69.3726	-72.2351
	747	-76.2573	-69.4031	-72.2412
	747.2	-76.2695	-69.4519	-72.2229
	747.4	-76.2268	-69.4763	-72.229
	747.6	-76.2268	-69.4641	-72.2656
	747.8	-76.2207	-69.4702	-72.2534
	748	-76.2329	-69.5313	-72.3389
	748.2	-76.2146	-69.5557	-72.3145
	748.4	-76.2451	-69.5984	-72.3145
	748.6	-76.2085	-69.6228	-72.2839
	748.8	-76.2085	-69.6777	-72.2595
	749	-76.2451	-69.7388	-72.29
	749.2	-76.239	-69.751	-72.3083
	749.4	-76.2573	-69.751	-72.3389
	749.6	-76.2085	-69.7754	-72.2961
	749.8	-76.1536	-69.8059	-72.3022
	750	-76.1963	-69.8242	-72.2778

## Sheet: Fig.2b
Fig. 2b	Resting membrane potential
	RMP (mV)
	WT	TG + Placebo	TG + antimiR-132
	-65.4238	-75.7086	-81.5248
	-75.6464	-75.612	-76.9327
	-81.2644	-75.0689	-72.5559
	-80.4405	-73.7244	-77.5505
	-76.2913	-72.1844	-81.4126
	-62.5235	-84.7661	-76.1495
	-62.7698	-78.6957	-72.6868
	-69.3585	-70.6216	-87.266
	-65.3803	-77.1352	-76.6587
	-73.1921	-72.04	-78.8564
	-81.19	-74.88
	-73.0347	-69.2
	-77.7185	-76.78
	-74.231	-71.09
	-67.6175
	-77.7535
	-68.1969
	-62.9005

## Sheet: Fig.2c
Fig. 2c	Action potential duration at 50% level of repolarization
	ADP50 (ms)
	WT	TG + Placebo	TG + antimiR-132
	8.33369	5.21576	3.62809
	4.47261	3.25091	5.12811
	5.01452	18.4103	3.04088
	2.90257	13.5855	4.02593
	2.37466	6.53324	11.5092
	6.42983	51.2985	5.86468
	5.23731	32.9659	8.29022
	2.96657	33.9508	9.69818
	2.46697	76.5181	14.7607
	8.91663	11.7704	18.2618
	2.52553	15.4162
	2.12501	25.1257
	3.57578	8.47947
	7.71977	15.7444
	8.93729
	6.44853
	8.78521
	1.6897

## Sheet: Fig.2d
Fig. 2d	Action potential amplitude
	Amplitude (mV)
	WT	TG + Placebo	TG + antimiR-132
	144.649	143.588	131.855
	118.824	140.802	124.037
	178.542	176.295	121.46
	132.506	164.983	112.977
	140.298	125.066	137.768
	128.653	133.007	101.247
	113.438	157.448	145.459
	128.59	144.677	126.486
	189.187	121.296	122.053
	126.543	109	109.175
	148.499	109
	125.999	131
	115.66	131
	140.466	137
	108.974
	119.331
	120.875
	114.802

## Sheet: Fig.2e
Fig. 2e	Upstroke velocity
	Upstroke velocity (V/s)
	WT	TG + Placebo	TG + antimiR-132
	175.348	110.372	125.136
	70.5517	70.5994	98.53
	106.538	157.204	214.102
	135.836	110.58	102.967
	169.392	82.4255	256.894
	157.066	167.097	68.5125
	94.8968	137.819	192.77
	128.459	175.205	155.511
	92.4523	123.105	130.149
	84.7292	77.2261	65.8551
	145.098	59.1607
	138.805	73.4976
	90.5351	91.472
	167.938	85.6178
	90.2885
	116.374
	108.322
	78.4561

## Sheet: Fig.2f
Fig. 2f	Representative normalized calcium transients
	time (ms)	Normalized calcium transients (R)
		WT	TG + Placebo	TG + antimiR-132
	0	0.024	0	0.0202532
	0.004	0.032	0.00473934	0.0151899
	0.008	0.0586667	0.0118483	0
	0.012	0	0.0260663	0.0632911
	0.016	0.0426667	0.187204	0.349367
	0.02	0.464	0.469194	0.602532
	0.024	0.898667	0.729858	0.817721
	0.028	0.941333	0.879147	0.941772
	0.032	1	0.976303	1
	0.036	0.992	0.995261	0.989873
	0.04	0.978667	0.976303	0.994937
	0.044	0.882667	1	0.972152
	0.048	0.888	0.988152	0.936709
	0.052	0.837333	0.969194	0.870886
	0.056	0.797333	0.973934	0.881013
	0.06	0.762667	0.952607	0.837975
	0.064	0.776	0.909953	0.825316
	0.068	0.746667	0.862559	0.744304
	0.072	0.698667	0.876777	0.726582
	0.076	0.661333	0.848341	0.746835
	0.08	0.704	0.836493	0.696202
	0.084	0.674667	0.781991	0.64557
	0.088	0.624	0.808057	0.696202
	0.092	0.592	0.755924	0.635443
	0.096	0.64	0.748815	0.594937
	0.1	0.578667	0.694313	0.582279
	0.104	0.589333	0.668246	0.6
	0.108	0.514667	0.637441	0.55443
	0.112	0.565333	0.611374	0.526582
	0.116	0.506667	0.585308	0.511392
	0.12	0.512	0.592417	0.468354
	0.124	0.498667	0.554502	0.506329
	0.128	0.498667	0.542654	0.460759
	0.132	0.450667	0.485782	0.432911
	0.136	0.530667	0.50237	0.432911
	0.14	0.434667	0.457346	0.402532
	0.144	0.381333	0.438389	0.412658
	0.148	0.432	0.424171	0.346835
	0.152	0.357333	0.409953	0.349367
	0.156	0.336	0.417062	0.316456
	0.16	0.349333	0.381517	0.326582
	0.164	0.389333	0.395735	0.306329
	0.168	0.290667	0.329384	0.316456
	0.172	0.298667	0.353081	0.298734
	0.176	0.322667	0.310426	0.288608
	0.18	0.349333	0.300948	0.263291
	0.184	0.253333	0.28199	0.291139
	0.188	0.269333	0.267773	0.253165
	0.192	0.250667	0.260663	0.243038
	0.196	0.229333	0.246446	0.210127
	0.2	0.224	0.234597	0.250633
	0.204	0.181333	0.227488	0.177215
	0.208	0.264	0.21564	0.210127
	0.212	0.173333	0.234597	0.187342
	0.216	0.205333	0.180095	0.16962
	0.22	0.218667	0.201422	0.174683
	0.224	0.178667	0.180095	0.149367
	0.228	0.205333	0.187204	0.136709
	0.232	0.168	0.14218	0.156962
	0.236	0.162667	0.149289	0.136709
	0.24	0.12	0.130332	0.134177
	0.244	0.170667	0.137441	0.144304
	0.248	0.144	0.125592	0.124051
	0.252	0.104	0.130332	0.129114
	0.256	0.144	0.0971564	0.124051
	0.26	0.114667	0.111374	0.0987342
	0.264	0.114667	0.120853	0.0987342
	0.268	0.114667	0.0900474	0.0531646
	0.272	0.133333	0.113744	0.0683544
	0.276	0.0693333	0.0758294	0.0759494
	0.28	0.106667	0.0805687	0.0632911
	0.284	0.12	0.0592417	0.0278481
	0.288	0.096	0.028436	0.108861
	0.292	0.0426667	0.0473934	0.0531646
	0.296	0.032	0.0402844	0.0531646
	0.3	0.0826667	0.035545	0.0329114
	0.304	0.0426667	0.0165877	0.0329114
	0.308	0.0373333	0.0473934	0.0278481
	0.312	0.0533333	0.014218	0.0481013
	0.316	0.064	0.035545	0.0126582

[truncated: 52 more sheets: Fig.2g, Fig.2h, Fig.2i, Fig.2j, Fig.3a, Fig.3b, Fig.3c, Fig.3d, Fig.3e, Fig.4b, Fig.4c, Fig.4d, Fig.4e, Fig.4f, Fig.4g, Fig.5a, Fig.5b, Fig.5c, Fig.5d, Fig.5e(1) …]
